# Supplementary material for: Association Between Outdoor Physical Activity and Height Growth Velocity in Chinese Children Aged 9–15: A Secondary Analysis of a National Population-Based Cohort
Source: Healthcare (Basel). 2026 Mar 2;14(5):628. doi: 10.3390/healthcare14050628 (PMC12984893; doi:10.3390/healthcare14050628)
Supplement: Supplementary file 1 [file healthcare-14-00628-s001.zip]

Archive with 1 entries (1 files):
- healthcare-4073764-supplementary.pdf
